# Supplementary material for: Genomic and Transcriptomic Insights into the Genetic Basis of Foam Secretion in Rice Spittlebug Callitettix versicolor
Source: Int J Mol Sci. 2024 Feb 7;25(4):2012. doi: 10.3390/ijms25042012 (PMC10889267; doi:10.3390/ijms25042012)
Supplement: Supplementary file 1 [file ijms-25-02012-s001.zip]

Archive with 1 entries (1 files):
- ijms-2811292-supplementary.xlsx
