# Supplementary material for: Genomic and Transcriptomic Insights into the Genetic Basis of Foam Secretion in Rice Spittlebug Callitettix versicolor
Source: Int J Mol Sci. 2024 Feb 7;25(4):2012. doi: 10.3390/ijms25042012 (PMC10889267; doi:10.3390/ijms25042012)
Supplement: Supplementary file 1 [file ijms-25-02012-s001.zip › ijms-2811292-supplementary.xlsx]

## Sheet: Table S1
Table S1. Summary of Genome Assemblies Used in This Study.
Species		Order	Genome assembly	Reference	Photo	Abbreviations
Acyrthosiphon pisum	Pea aphid	Hemiptera	https://www.ncbi.nlm.nih.gov/assembly/GCF_005508785.1/	[25]	https://en.wikipedia.org/wiki/File:Peaaphidafalfa.jpg	API
Apolygus lucorum		Hemiptera	https://www.ncbi.nlm.nih.gov/assembly/GCA_009739505.2/	[24]	https://en.wikipedia.org/wiki/File:Apolygus_lucorum_(Miridae)_-_(imago),_Elst_(Gld),_the_Netherlands.jpg	ALU
Bemisia tabaci	Sweet potato whitefly	Hemiptera	https://www.ncbi.nlm.nih.gov/assembly/GCF_001854935.1/	[26]	https://en.wikipedia.org/wiki/File:Silverleaf_whitefly.jpg	BTA
Callitettix versicolor	Rice spittlebug	Hemiptera	https://www.ncbi.nlm.nih.gov/datasets/genome/GCA_022606455.1/	[20]	This study	CVE
Laodelphax striatellus	Small brown planthopper	Hemiptera	ftp://penguin.genomics.cn/pub/10.5524/100001_101000/100361/Laodelphax_striatellus.genome.fa.gz	[23]	https://doi.org/10.1093/gigascience/gix109	LST
Nilaparvata lugens	Brown planthopper	Hemiptera	https://www.ncbi.nlm.nih.gov/assembly/GCF_014356525.1/	[22]	https://doi.org/10.1186/s13059-014-0521-0	NLU
Frankliniella occidentalis	Western flower thrips	Thysanoptera	https://www.ncbi.nlm.nih.gov/assembly/GCF_000697945.2/	[27]	https://en.wikipedia.org/wiki/File:Frankliniella_occidentalis_5364132-LGPT.jpg	FOC
Pediculus humanus corporis	Human body louse	Psocodea	https://www.ncbi.nlm.nih.gov/assembly/GCF_000006295.1/	[28]	https://doi.org/10.1186/s40249-022-00986-w	PHU
Locusta migratoria	Migratory locust	Orthoptera	http://159.226.67.243/download.htm	[29]	https://en.wikipedia.org/wiki/File:Wanderheuschrecke-03.jpg	LMI

## Sheet: Table S2
Table S2. Summary of Orthologous Genes.
Item	ALU	API	BAT	CVE	FOC	LMI	LST	NLU	PCO
Number of genes	20111	18220	13790	21937	15643	17363	17490	18338	10773
Number of genes in orthogroups	12928	13480	10539	13747	10834	9745	11981	14457	7811
Number of unassigned genes	7183	4740	3251	8190	4809	7618	5509	3881	2962
Percentage of genes in orthogroups	64.3	74	76.4	62.7	69.3	56.1	68.5	78.8	72.5
Percentage of unassigned genes	35.7	26	23.6	37.3	30.7	43.9	31.5	21.2	27.5
Number of orthogroups containing species	8689	8260	8198	9363	8493	7252	10136	10410	7386
Percentage of orthogroups containing species	45.5	43.2	42.9	49	44.5	38	53.1	54.5	38.7
Number of species-specific orthogroups	937	833	402	606	399	433	511	486	44
Number of genes in species-specific orthogroups	3585	3105	1576	2668	1638	1543	1130	1882	100
Percentage of genes in species-specific orthogroups	17.8	17	11.4	12.2	10.5	8.9	6.5	10.3	0.9

## Sheet: Table S3
Table S3. Selected Enriched Gene Ontology (GO) Terms of the Spittlebug-Specific Gene Families.
ID	Description	Gene Number	Enriched factor	P-value	Q-value	Expressed Gene*	Differentially Expressed Gene*
GO:0005975	carbohydrate metabolic process	41	2.14	1.91187e-06	2.21606e-05	Cve02G003670, Cve03G010410, Cve03G010440, Cve04G011710, Cve04G011750, Cve04G011780, Cve05G001490, Cve05G001500, Cve05G001510, Cve06G012020, Cve06G012030, Cve08G007370, Cve09G003390, Cve09G003400, Cve09G003410,	Cve02G003670, Cve04G011750, Cve05G001490, Cve05G001500, Cve05G001510, Cve05G001530, Cve06G006180, Cve06G012010, Cve06G012020, Cve06G012030, Cve08G007360, Cve08G007370, Cve09G003390, Cve09G003400, Cve09G003410,
GO:0004415	hyalurononglucosaminidase activity	11	8.48	1.15302e-09	7.40777e-09	Cve04G011710, Cve04G011750, Cve04G011780, Cve08G007370, Cve09G003390, Cve09G003400,	Cve04G011750, Cve08G007360, Cve08G007370, Cve09G003390, Cve09G003400,
GO:0032580	Golgi cisterna membrane	9	5.83	5.71234e-06	4.69013e-05	Cve02G003670, Cve05G001490, Cve05G001500, Cve05G001510, Cve06G012020,	Cve02G003670, Cve05G001490, Cve05G001500, Cve05G001510, Cve05G001530, Cve06G006180, Cve06G012010, Cve06G012020,
GO:0000030	mannosyltransferase activity	7	2.91	0.00783878	0.0235563	Cve0G002650, Cve0G002660, Cve0G003450, Cve0G006280, Cve0G015750, Cve0G024100, Cve0G036270.1
GO:0072359	circulatory system development	25	3.6	5.92933e-09	8.79303e-08	Cve08G018270,
GO:0050878	regulation of body fluid levels	6	4.32	0.00149213	0.0101669	Cve04G000130, Cve04G000360, Cve06G000080, Cve09G009750,
GO:0007622	rhythmic behavior	6	3.08	0.00999191	0.0486766	Cve04G000130, Cve04G000360, Cve06G000080, Cve09G009750,
GO:0034762	regulation of transmembrane transport	7	3.15	0.00483539	0.0285153	Cve07G014780, Cve0G016030, Cve0G020640, Cve0G021380, Cve0G028060, Cve0G039850, Cve0G041000
GO:0006721	terpenoid metabolic process	16	7.85	1.11197e-12	2.49185e-11	Cve03G002950, Cve04G012450, Cve04G012460, Cve04G012480, Cve04G012490, Cve04G012510, Cve04G012700, Cve04G013590, Cve04G013600,	Cve03G002950, Cve04G009890, Cve04G012420, Cve04G012450, Cve04G012460, Cve04G012480, Cve04G012490, Cve04G012500, Cve04G012510, Cve04G012530, Cve04G013590, Cve04G013600, Cve04G013610,
GO:0007608	sensory perception of smell	37	6.34	8.99377e-23	5.33501e-21	Cve04G000130, Cve04G000360, Cve06G000080, Cve06G009180, Cve06G009200, Cve08G000280, Cve09G009750,
GO:0050909	sensory perception of taste	17	6.12	8.65922e-11	1.64757e-09	Cve06G002450, Cve08G000260, Cve08G000280, Cve09G006520,
GO:0009605	response to external stimulus	128	3.34	7.09368e-38	7.15342e-36	Cve01G009710, Cve02G006760, Cve03G010700, Cve05G001930, Cve05G001940, Cve05G001990, Cve05G002000, Cve05G002010, Cve05G002080, Cve05G007120, Cve05G007150, Cve05G007170, Cve05G007290, Cve05G007340, Cve05G007370, Cve06G001190, Cve06G002060, Cve06G004900, Cve06G012130, Cve07G006550, Cve08G006390, Cve08G006400, Cve08G012770, Cve08G018270, Cve09G006310, Cve09G011530, Cve09G018970, Cve09G018980, Cve09G0…	Cve03G010700, Cve05G001930, Cve05G001940, Cve09G019360,
* The functional assignment results of these gene IDs were listed in Table S10.

## Sheet: Table S4
Table S4. Selected Enriched GO Terms of Expanded Gene Families.
ID	Description	Gene Number	enrich_factor	P-value	Q-value	Expressed Gene ID	Differentially Expressed Gene ID
GO:0008194	UDP-glycosyltransferase activity	6	9.3	2.63082e-05	0.000103848	Cve07G004790, Cve07G004810, Cve07G004820,	Cve07G004780, Cve07G004790, Cve07G004810,
GO:0005783	endoplasmic reticulum	13	3.34	0.000136563	0.00134167	Cve02G000560, Cve02G000570, Cve02G000590, Cve08G003620, Cve08G003630, Cve08G012020,	Cve02G000560, Cve02G000570, Cve02G000580, Cve08G003620, Cve08G003630, Cve08G003640, Cve08G012020, Cve0G033490,
GO:0003796	lysozyme activity	5	12.68	2.2312e-05	9.39451e-05	Cve03G011380, Cve06G008740,	Cve06G008740, Cve08G018410,
GO:0072359	circulatory system development	8	4.62	0.000314001	0.00217487	Cve02G015740, Cve02G015750, Cve02G017090, Cve02G017100, Cve02G017130, Cve02G017140,	Cve02G017100, Cve02G017120, Cve02G017130,
GO:0017085	response to insecticide	5	19.68	2.57484e-06	3.56683e-05	Cve02G000560, Cve02G000570, Cve02G000590,	Cve02G000560, Cve02G000570, Cve02G000580,
* The functional assignment results of these gene IDs were listed in Table S10.

## Sheet: Table S5
Table S5. Summary of Sequencing Data for 6 RNA Samples Extracted from 120 Malpighian Tubules.
Group	Samples	Clean reads	Clean bases	GC Content	%≥Q30	Mapped Reads	unique Mapped Reads	Multiple Mapped Reads
Fifth-instar nymph	CCM-1	41551694	6195524774	0.3505	0.9631	38,085,211 (91.66%)	32,427,711 (78.04%)	5,657,500 (13.62%)
	CCM-2	40941396	6105034180	0.3529	0.9603	37,427,670 (91.42%)	32,251,198 (78.77%)	5,176,472 (12.64%)
	CCM-3	42319722	6305802914	0.3499	0.9602	38,530,572 (91.05%)	33,270,449 (78.62%)	5,260,123 (12.43%)
Adult	CRM-1	42608816	6353144934	0.4149	0.9607	39,641,962 (93.04%)	31,772,407 (74.57%)	7,869,555 (18.47%)
	CRM-2	42422894	6320767238	0.4157	0.9624	39,336,884 (92.73%)	31,535,524 (74.34%)	7,801,360 (18.39%)
	CRM-3	42325354	6316570050	0.4175	0.96	39,320,996 (92.90%)	31,554,232 (74.55%)	7,766,764 (18.35%)

## Sheet: Table S6
Table S6. Functional Assignment Results of Novel Genes Predicted from the Transcriptomic Data.
Public databases	Number of annotated genes
COG	63
GO	428
KEGG	370
KOG	228
Pfam	381
Swiss-Prot	167
TrEMBL	623
eggNOG	383
nr	551
All	674

## Sheet: Table S7
Table S7. Selected Enriched GO Terms of the Differentially-Expressed Genes (DEGs).
ID	Description	GeneRatio	enrich_factor	P value	Q value
GO:0008194	UDP-glycosyltransferase activity	0.0057	3.36	0.000231383	0.0203509
GO:0005975	carbohydrate metabolic process	0.049	1.96	5.08049e-07	9.42262e-05
GO:0032580	Golgi cisterna membrane	0.012	5.92	6.9995e-12	1.63088e-09
GO:0006718	juvenile hormone biosynthetic process	0.0127	6.11	2.74771e-10	1.91103e-07
GO:0006714	sesquiterpenoid metabolic process	0.0127	6.11	2.74771e-10	1.91103e-07
GO:0006716	juvenile hormone metabolic process	0.0127	6.11	2.74771e-10	1.91103e-07
GO:0016106	sesquiterpenoid biosynthetic process	0.0127	6.11	2.74771e-10	1.91103e-07
GO:0006412	translation	0.0662	2.06	3.89428e-10	2.16678e-07
GO:0016114	terpenoid biosynthetic process	0.0127	5.47	3.60483e-09	1.67144e-06
GO:0007619	courtship behavior	0.0172	4.15	6.18224e-09	2.457e-06
GO:0007617	mating behavior	0.0181	3.91	9.8735e-09	3.43351e-06
GO:0008049	male courtship behavior	0.0163	4.05	2.61467e-08	8.08223e-06
GO:0008299	isoprenoid biosynthetic process	0.0181	3.71	3.09862e-08	8.62035e-06
GO:0006721	terpenoid metabolic process	0.0127	4.72	6.66588e-08	1.68586e-05
GO:0060179	male mating behavior	0.0163	3.71	1.53199e-07	3.55167e-05
GO:0019098	reproductive behavior	0.0191	3.25	2.58181e-07	5.52508e-05
GO:0034754	cellular hormone metabolic process	0.0136	4.12	2.82715e-07	5.61796e-05
GO:0007618	mating	0.0181	3.09	1.28715e-06	0.000223802
GO:0042446	hormone biosynthetic process	0.0136	3.71	1.696e-06	0.000277546
GO:0006720	isoprenoid metabolic process	0.0127	3.85	2.16167e-06	0.000334098
GO:0042445	hormone metabolic process	0.0145	3.39	3.44855e-06	0.00050494
GO:0015986	ATP synthesis coupled proton transport	0.01	3.55	7.21138e-05	0.010031
GO:0001732	formation of cytoplasmic translation initiation complex	0.0091	3.71	9.65887e-05	0.0127957
GO:0006486	protein glycosylation	0.0254	2.04	0.000130968	0.0165615
GO:0030682	evasion or tolerance of host defense response	0.0045	6.19	0.000234347	0.0283457
GO:0006777	Mo-molybdopterin cofactor biosynthetic process	0.0045	5.3	0.000728836	0.0844842
GO:0016021	integral component of membrane	0.5157	1.26	7.18974e-18	3.35042e-15
GO:0005840	ribosome	0.0456	2.15	1.33787e-09	2.07816e-07
GO:0016282	eukaryotic 43S preinitiation complex	0.0075	3.51	0.00014185	0.0132204
GO:0033290	eukaryotic 48S preinitiation complex	0.0075	3.51	0.00014185	0.0132204
GO:0003735	structural constituent of ribosome	0.0429	2.24	2.26375e-12	1.79194e-09
GO:0005506	iron ion binding	0.0298	2.34	8.6295e-10	2.1935e-07
GO:0019010	farnesoic acid O-methyltransferase activity	0.008	5.53	1.10842e-09	2.1935e-07
GO:0035049	juvenile hormone acid methyltransferase activity	0.008	5.53	1.10842e-09	2.1935e-07
GO:0008107	galactoside 2-alpha-L-fucosyltransferase activity	0.0057	6.1	5.02503e-08	7.95541e-06
GO:0004497	monooxygenase activity	0.02	2.28	9.97669e-07	0.000131622
GO:0016705	oxidoreductase activity, acting on paired donors, with incorporation or reduction of molecular oxygen	0.0218	2.14	2.00592e-06	0.000226835
GO:0020037	heme binding	0.0269	1.9	5.82422e-06	0.000576292
GO:0008417	fucosyltransferase activity	0.0023	6.71	0.000491584	0.0389128
GO:0016864	intramolecular oxidoreductase activity, transposing S-S bonds	0.0034	4.03	0.00132695	0.0954894

## Sheet: Table S8
Table S8. Selected Enriched Pathways of the DEGs.
Pathway ID	Pathway	Gene number	P value	Q value	Gene ID
ko00981	Insect hormone biosynthesis	36	6.34797e-14	0	Cve02G014180;Cve02G014790;Cve03G002950;Cve03G014810;Cve03G014820;Cve03G014880;Cve03G014890;Cve04G009890;Cve04G012420;Cve04G012450;Cve04G012460;Cve04G012480;Cve04G012490;Cve04G012500;Cve04G012510;Cve04G012530;Cve04G013120;Cve04G013590;Cve04G013600;Cve04G013610;Cve04G013880;Cve04G018730;Cve05G004410;Cve05G004430;Cve05G004440;Cve05G020460;Cve05G020470;Cve05G022770;Cve05G022780;Cve05G022790;Cve05G022…
ko03010	Ribosome	80	9.02424e-13	0	Callitettix_versicolor_newGene_2704;Callitettix_versicolor_newGene_5171;Cve02G002330;Cve02G006390;Cve02G006930;Cve02G009550;Cve02G010490;Cve02G013350;Cve02G016080;Cve02G016450;Cve03G000970;Cve03G003630;Cve03G004350;Cve03G007330;Cve03G007710;Cve03G009470;Cve04G000500;Cve04G002410;Cve04G002730;Cve04G002810;Cve04G005000;Cve04G005470;Cve04G007370;Cve04G007710;Cve04G007910;Cve04G008420;Cve04G009510;Cv…
ko00601	Glycosphingolipid biosynthesis - lacto and neolacto series	16	4.18762e-07	0	Cve02G003670;Cve02G007050;Cve03G003760;Cve03G014430;Cve04G012860;Cve05G001490;Cve05G001500;Cve05G001510;Cve05G001530;Cve05G009710;Cve06G006180;Cve06G006740;Cve06G012010;Cve06G012020;Cve06G012030;Cve08G004490
ko00513	Various types of N-glycan biosynthesis	25	1.69649e-06	0	Cve01G005950;Cve01G006140;Cve01G009340;Cve02G002060;Cve02G003520;Cve02G004010;Cve02G007400;Cve02G010780;Cve02G010810;Cve03G001910;Cve03G014430;Cve04G017420;Cve05G010430;Cve05G022250;Cve06G001150;Cve06G003030;Cve07G006210;Cve07G006650;Cve07G007540;Cve07G013200;Cve07G013620;Cve08G006860;Cve08G009200;Cve09G013780;Cve10G000810
ko00983	Drug metabolism - other enzymes	38	2.49308e-06	0	Callitettix_versicolor_newGene_1979;Callitettix_versicolor_newGene_4306;Callitettix_versicolor_newGene_896;Cve02G011170;Cve03G005520;Cve03G011340;Cve03G011350;Cve04G000560;Cve04G004930;Cve04G005330;Cve04G010780;Cve05G008230;Cve05G008450;Cve05G014270;Cve05G024340;Cve06G005670;Cve06G006970;Cve07G004620;Cve07G004780;Cve07G004790;Cve07G004810;Cve07G004960;Cve07G006050;Cve07G007430;Cve07G008500;Cve07G…
ko00603	Glycosphingolipid biosynthesis - globo and isoglobo series	15	5.84823e-06	0	Cve02G003670;Cve04G002340;Cve04G012860;Cve05G001490;Cve05G001500;Cve05G001510;Cve05G001530;Cve05G009710;Cve06G006180;Cve06G006740;Cve06G012010;Cve06G012020;Cve06G012030;Cve07G013620;Cve08G004490
ko02010	ABC transporters	29	1.04731e-05	0	Cve01G001940;Cve02G002400;Cve02G002440;Cve02G006870;Cve02G010080;Cve02G012440;Cve03G005500;Cve03G009440;Cve04G008790;Cve04G008810;Cve05G008940;Cve05G009360;Cve05G009370;Cve05G013580;Cve06G002150;Cve06G003730;Cve06G004050;Cve06G004390;Cve06G004400;Cve06G005720;Cve06G008570;Cve06G009100;Cve06G009110;Cve06G011690;Cve06G011750;Cve06G012140;Cve06G012150;Cve08G021160;Cve10G007440
ko00053	Ascorbate and aldarate metabolism	23	1.16519e-05	0	Callitettix_versicolor_newGene_4306;Callitettix_versicolor_newGene_896;Cve02G004300;Cve02G014180;Cve03G001600;Cve05G012910;Cve05G017630;Cve05G017640;Cve05G020730;Cve07G004620;Cve07G004780;Cve07G004790;Cve07G004810;Cve07G004960;Cve07G006050;Cve07G007430;Cve07G008500;Cve07G012680;Cve08G012240;Cve09G002650;Cve09G014170;Cve0G034460;Cve10G012030
ko00520	Amino sugar and nucleotide sugar metabolism	32	0.000101988	0	Callitettix_versicolor_newGene_2474;Cve01G000980;Cve01G007750;Cve02G000320;Cve02G001460;Cve02G004300;Cve02G008280;Cve02G010890;Cve02G014290;Cve02G016560;Cve03G004180;Cve04G001500;Cve04G002460;Cve04G004370;Cve04G006160;Cve05G000280;Cve05G008650;Cve05G018460;Cve05G023310;Cve06G004090;Cve07G000780;Cve07G004130;Cve07G008670;Cve07G013570;Cve07G013620;Cve08G005610;Cve08G009980;Cve08G011040;Cve08G013250…
ko00510	N-Glycan biosynthesis	23	0.000327419	0	Cve01G005950;Cve02G002060;Cve02G003520;Cve02G004010;Cve02G007400;Cve02G010780;Cve02G010810;Cve02G014330;Cve03G001910;Cve03G014430;Cve04G002580;Cve04G017420;Cve05G010430;Cve06G001150;Cve06G003030;Cve07G006210;Cve07G006650;Cve07G007540;Cve07G013200;Cve08G004150;Cve08G009200;Cve09G013780;Cve10G000810
ko00982	Drug metabolism - cytochrome P450	23	0.000327419	0	Callitettix_versicolor_newGene_4306;Callitettix_versicolor_newGene_896;Cve02G006980;Cve02G009420;Cve02G009430;Cve03G011340;Cve03G011350;Cve03G013180;Cve04G000560;Cve04G010780;Cve05G008450;Cve07G004620;Cve07G004780;Cve07G004790;Cve07G004810;Cve07G004960;Cve07G006050;Cve07G007430;Cve07G008500;Cve07G012680;Cve09G002650;Cve09G011340;Cve0G034460
ko00830	Retinol metabolism	22	0.00032786	0	Callitettix_versicolor_newGene_4306;Callitettix_versicolor_newGene_896;Cve02G009700;Cve02G014850;Cve03G010370;Cve04G007800;Cve05G020650;Cve05G023780;Cve07G004620;Cve07G004780;Cve07G004790;Cve07G004810;Cve07G004960;Cve07G006050;Cve07G007430;Cve07G008500;Cve07G012680;Cve08G003950;Cve08G008580;Cve08G022990;Cve09G002650;Cve0G034460
ko00980	Metabolism of xenobiotics by cytochrome P450	24	0.000411791	0.01	Callitettix_versicolor_newGene_4306;Callitettix_versicolor_newGene_896;Cve02G009420;Cve02G009430;Cve03G011340;Cve03G011350;Cve03G013180;Cve04G000560;Cve04G002030;Cve04G010780;Cve05G008450;Cve06G012510;Cve07G004620;Cve07G004780;Cve07G004790;Cve07G004810;Cve07G004960;Cve07G006050;Cve07G007430;Cve07G008500;Cve07G012680;Cve09G002650;Cve09G011340;Cve0G034460
ko00040	Pentose and glucuronate interconversions	24	0.000520179	0.01	Callitettix_versicolor_newGene_4306;Callitettix_versicolor_newGene_896;Cve02G004300;Cve02G014490;Cve05G024340;Cve07G004620;Cve07G004780;Cve07G004790;Cve07G004810;Cve07G004960;Cve07G006050;Cve07G007430;Cve07G008500;Cve07G010400;Cve07G012090;Cve07G012680;Cve07G012870;Cve08G007420;Cve08G011040;Cve09G002230;Cve09G002500;Cve09G002650;Cve09G013200;Cve0G034460
ko04512	ECM-receptor interaction	16	0.00428748	0.05	Cve02G001560;Cve02G004130;Cve05G000980;Cve05G013050;Cve05G017760;Cve08G009210;Cve08G014590;Cve08G021310;Cve08G021320;Cve09G001600;Cve09G001610;Cve09G002680;Cve09G002690;Cve09G005510;Cve09G009060;Cve10G002420
ko00480	Glutathione metabolism	28	0.00515587	0.05	Cve02G000140;Cve02G002750;Cve02G009420;Cve02G009430;Cve03G005950;Cve03G011340;Cve03G011350;Cve03G013180;Cve04G000560;Cve04G002780;Cve04G006270;Cve04G010780;Cve05G008450;Cve05G012070;Cve05G012820;Cve05G020400;Cve05G020410;Cve05G020430;Cve08G000740;Cve08G004730;Cve09G000110;Cve09G000550;Cve09G002660;Cve09G004300;Cve09G004540;Cve09G011340;Cve09G015570;Cve09G015580
ko00531	Glycosaminoglycan degradation	15	0.0056056	0.05	Cve02G015020;Cve04G011750;Cve05G005800;Cve05G024340;Cve07G013620;Cve08G006790;Cve08G007340;Cve08G007360;Cve08G007370;Cve08G010070;Cve09G003390;Cve09G003400;Cve09G003410;Cve10G008360;Cve10G008860
ko00030	Pentose phosphate pathway	18	0.00595555	0.05	Callitettix_versicolor_newGene_143;Cve01G005400;Cve02G001460;Cve02G016560;Cve03G000060;Cve04G001500;Cve05G012640;Cve05G020320;Cve05G020330;Cve05G020340;Cve06G004090;Cve06G009170;Cve07G004390;Cve08G012240;Cve08G014980;Cve09G002500;Cve09G014170;Cve09G018270
ko00232	Caffeine metabolism	5	0.00966755	0.08	Cve06G005670;Cve08G008720;Cve08G013530;Cve08G013550;Cve08G013560

## Sheet: Table S9
Table S9. Primer Sequences for qPCR.
Gene	Forward primer	Reverse primer	Length (bp)
ANT	CTTTTGCCGACCACCGTT	TGGGCGCTACAACAGTTTTC	125
GAGs1	CAGATTGGCTCGCAAAAGA	CATCGGCGGTCATCACTC	111
GAGs2	TGGACCAATGGCGAAGAA	GTATGAAGTAGGTCCGTATCCAAG	139
Lysozyme1	TCTGTAAGGTGTTCAGCCGTT	GTCCGTGAGCTCTGGTATTGTA	132
Lysozyme2	GAGGACGAGAGGCTTGAGTG	CCTTGCCGTGATTACAGTATTTA	111
ApoD1	CCTATGCTTGCAATGAAGTGAC	AAGCACGAAACCACTTCCTCT	115
ApoD2	AAAGTGTATCTGAGAATGTCCCTGT	TACAGCTTCATTTGCGTCCA	174
ApoD3	AACAAACAAAGCAGAAAACGATT	GTGACTTCATTGCAACCATAGACTA	192
ApoD4	CACGGTGCGTTTGATGCT	TCAAAAAGTAAATACACCTGCCA	128
ApoD5	GAATGTAAGAACCCTCAACCGA	TATCTCAGCGAACCAAGTGTGTAT	180
ApoD6	ATGGGAACGCCAGGTGTG	CCTTGTTAGGATCGGGTAAGTAGT	141

## Sheet: Table S10
Table S10: Functional Assignment Results of Genes Recovered by Both Comparative Genomic Analysis and Transcriptomic Analysis.
Gene ID	Functional Assignment
	Swiss-Prot annotation	NR annotation	COG class	COG_class_annotation	KOG class	KOG_class_annotation	Pfam_annotation
Cve02G015740	Angiotensin-converting enzyme OS=Haematobia irritans exigua OX=34678 GN=ACE PE=2 SV=1	angiotensin-converting enzyme-like [Osmia bicornis bicornis]	[E]	Amino acid transport and metabolism	[E]	Amino acid transport and metabolism	Angiotensin-converting enzyme
Cve02G000570	Cytochrome P450 6k1 OS=Blattella germanica OX=6973 GN=CYP6K1 PE=2 SV=1	probable cytochrome P450 6a14 [Cryptotermes secundus]	[QV]	Secondary metabolites biosynthesis, transport and catabolism;; Defense mechanisms	[Q]	Secondary metabolites biosynthesis, transport and catabolism	Cytochrome P450
Cve02G003670	--	galactoside 2-alpha-L-fucosyltransferase 2 [Cryptotermes secundus]	--	--	--	--	Glycosyl transferase family 11
Cve0G016030	Glutamate transporter polyphemus OS=Drosophila melanogaster OX=7227 GN=polyph PE=2 SV=1	unnamed protein product [Vitrella brassicaformis CCMP3155]	--	--	[E]	Amino acid transport and metabolism	Transmembrane amino acid transporter protein
Cve04G013590	Juvenile hormone acid O-methyltransferase OS=Drosophila melanogaster OX=7227 GN=jhamt PE=1 SV=2	hypothetical protein FQA39_LY15991 [Lamprigera yunnana]	[H]	Coenzyme transport and metabolism	--	--	Methyltransferase domain
Cve06G009200	--	odorant receptor 3, partial [Subpsaltria yangi]	--	--	--	--	7tm Odorant receptor
Cve05G001940	Protein-L-isoaspartate(D-aspartate) O-methyltransferase OS=Drosophila melanogaster OX=7227 GN=Pcmt PE=1 SV=2	protein-L-isoaspartate O-methyltransferase [Trichuris suis]	[O]	Posttranslational modification, protein turnover, chaperones	[O]	Posttranslational modification, protein turnover, chaperones	Protein-L-isoaspartate(D-aspartate) O-methyltransferase (PCMT)
Cve0G015750	--	PREDICTED: O-glycoside alpha-1,2-mannosyltransferase omh1-like [Papilio xuthus]	--	--	[G]	Carbohydrate transport and metabolism	Glycolipid 2-alpha-mannosyltransferase
Cve03G002950	Juvenile hormone acid O-methyltransferase OS=Bombyx mori OX=7091 GN=JHAMT PE=1 SV=1	juvenile hormone acid methyltransferase [Diploptera punctata]	[C]	Energy production and conversion	--	--	Methyltransferase domain
Cve04G011780	Hyaluronidase Tab y 2.0101 OS=Tabanus yao OX=485572 PE=1 SV=1	hyaluronidase-like [Nilaparvata lugens]	--	--	--	--	Hyaluronidase
Cve09G003410	Hyaluronidase OS=Apis mellifera OX=7460 PE=1 SV=1	hyaluronidase [Anoplius samariensis]	--	--	--	--	Hyaluronidase
Cve02G006760	--	Nucleic-acid-binding protein from transposon X-element [Eumeta japonica]	--	--	--	--	--
Cve05G007370	Protein-L-isoaspartate O-methyltransferase OS=Caenorhabditis elegans OX=6239 GN=pcm-1 PE=2 SV=1	protein-L-isoaspartate(D-aspartate) O-methyltransferase-like isoform X1 [Nomia melanderi]	[O]	Posttranslational modification, protein turnover, chaperones	[O]	Posttranslational modification, protein turnover, chaperones	Protein-L-isoaspartate(D-aspartate) O-methyltransferase (PCMT)
Cve04G012490	--	uncharacterized protein LOC662961 [Tribolium castaneum]	--	--	--	--	Methyltransferase domain
Cve07G014780	Probable carboxypeptidase S-like 2 OS=Dictyostelium discoideum OX=44689 GN=DDB_G0267984 PE=3 SV=1	peptidase M20 family protein [Dictyostelium discoideum AX4]	[E]	Amino acid transport and metabolism	[E]	Amino acid transport and metabolism	Peptidase family M20/M25/M40
Cve04G012480	Juvenile hormone acid O-methyltransferase OS=Drosophila melanogaster OX=7227 GN=jhamt PE=1 SV=2	PREDICTED: juvenile hormone acid O-methyltransferase-like [Nicrophorus vespilloides]	--	--	--	--	Methyltransferase domain
Cve08G000260	Gustatory and odorant receptor 63a OS=Drosophila melanogaster OX=7227 GN=Gr63a PE=1 SV=1	--	--	--	--	--	7tm Chemosensory receptor
Cve09G003390	Hyaluronidase Tab y 2.0101 OS=Tabanus yao OX=485572 PE=1 SV=1	hyaluronidase-like [Ctenocephalides felis]	--	--	--	--	Hyaluronidase
Cve0G006280	Protein O-mannosyltransferase 1 OS=Drosophila pseudoobscura pseudoobscura OX=46245 GN=rt PE=3 SV=2	protein O-mannosyl-transferase 1 isoform X1 [Strongylocentrotus purpuratus]	[O]	Posttranslational modification, protein turnover, chaperones	[O]	Posttranslational modification, protein turnover, chaperones	Dolichyl-phosphate-mannose-protein mannosyltransferase
Cve05G007120	Protein-L-isoaspartate O-methyltransferase OS=Caenorhabditis elegans OX=6239 GN=pcm-1 PE=2 SV=1	unnamed protein product [Arctia plantaginis]	[O]	Posttranslational modification, protein turnover, chaperones	[O]	Posttranslational modification, protein turnover, chaperones	Protein-L-isoaspartate(D-aspartate) O-methyltransferase (PCMT)
Cve06G008740	Lysozyme 2 OS=Lucilia sericata OX=13632 PE=2 SV=1	lysozyme-like [Centruroides sculpturatus]	--	--	--	--	C-type lysozyme/alpha-lactalbumin family
Cve05G007340	Protein-L-isoaspartate O-methyltransferase OS=Caenorhabditis elegans OX=6239 GN=pcm-1 PE=2 SV=1	protein-L-isoaspartate O-methyltransferase [Trichuris suis]	[O]	Posttranslational modification, protein turnover, chaperones	[O]	Posttranslational modification, protein turnover, chaperones	Protein-L-isoaspartate(D-aspartate) O-methyltransferase (PCMT)
Cve07G004810	UDP-glycosyltransferase UGT5 OS=Dactylopius coccus OX=765876 GN=UGT5 PE=1 SV=1	uncharacterized protein LOC111870134 [Cryptotermes secundus]	[G]	Carbohydrate transport and metabolism	[GC]	Carbohydrate transport and metabolism;; Energy production and conversion	UDP-glucoronosyl and UDP-glucosyl transferase
Cve0G003450	Protein O-mannosyltransferase 1 OS=Drosophila pseudoobscura pseudoobscura OX=46245 GN=rt PE=3 SV=2	PREDICTED: protein O-mannosyl-transferase 2-like [Rhagoletis zephyria]	[O]	Posttranslational modification, protein turnover, chaperones	[O]	Posttranslational modification, protein turnover, chaperones	Dolichyl-phosphate-mannose-protein mannosyltransferase
Cve05G002010	Protein-L-isoaspartate O-methyltransferase OS=Caenorhabditis elegans OX=6239 GN=pcm-1 PE=2 SV=1	protein-L-isoaspartate(D-aspartate) O-methyltransferase isoform X2 [Halyomorpha halys]	[O]	Posttranslational modification, protein turnover, chaperones	[O]	Posttranslational modification, protein turnover, chaperones	Protein-L-isoaspartate(D-aspartate) O-methyltransferase (PCMT)
Cve08G018270	Angiotensin-converting enzyme OS=Haematobia irritans exigua OX=34678 GN=ACE PE=2 SV=1	Angiotensin-converting enzyme precursor, putative [Pediculus humanus corporis]	[E]	Amino acid transport and metabolism	[E]	Amino acid transport and metabolism	Angiotensin-converting enzyme
Cve04G013600	--	hypothetical protein FQA39_LY15991 [Lamprigera yunnana]	[H]	Coenzyme transport and metabolism	--	--	Methyltransferase domain
Cve06G001190	--	LOW QUALITY PROTEIN: angiotensin-converting enzyme-like [Nilaparvata lugens]	[E]	Amino acid transport and metabolism	[E]	Amino acid transport and metabolism	Angiotensin-converting enzyme
Cve05G001990	Protein-L-isoaspartate(D-aspartate) O-methyltransferase OS=Drosophila melanogaster OX=7227 GN=Pcmt PE=1 SV=2	PREDICTED: protein-L-isoaspartate(D-aspartate) O-methyltransferase [Tribolium castaneum]	[O]	Posttranslational modification, protein turnover, chaperones	[O]	Posttranslational modification, protein turnover, chaperones	Protein-L-isoaspartate(D-aspartate) O-methyltransferase (PCMT)
Cve01G009710	Protein-L-isoaspartate O-methyltransferase OS=Caenorhabditis elegans OX=6239 GN=pcm-1 PE=2 SV=1	unnamed protein product [Caenorhabditis bovis]	--	--	[O]	Posttranslational modification, protein turnover, chaperones	Protein-L-isoaspartate(D-aspartate) O-methyltransferase (PCMT)
Cve08G006400	--	protein draper isoform X2 [Belonocnema treatae]	--	--	--	--	Cysteine rich repeat
Cve05G007150	Protein-L-isoaspartate(D-aspartate) O-methyltransferase OS=Drosophila melanogaster OX=7227 GN=Pcmt PE=1 SV=2	protein-L-isoaspartate(D-aspartate) O-methyltransferase [Bombyx mandarina]	[O]	Posttranslational modification, protein turnover, chaperones	[O]	Posttranslational modification, protein turnover, chaperones	Protein-L-isoaspartate(D-aspartate) O-methyltransferase (PCMT)
Cve09G018970	Probable protein-L-isoaspartate O-methyltransferase OS=Dictyostelium discoideum OX=44689 GN=pcmA PE=3 SV=1	protein-L-isoaspartate(D-aspartate) O-methyltransferase-like isoform X2 [Anneissia japonica]	--	--	--	--	Protein-L-isoaspartate(D-aspartate) O-methyltransferase (PCMT)
Cve03G010410	Beta-1,3-glucan-binding protein 1 OS=Manduca sexta OX=7130 PE=1 SV=1	PREDICTED: uncharacterized protein LOC109031452 [Bemisia tabaci]	--	--	--	--	WSC domain
Cve09G011530	Protein-L-isoaspartate O-methyltransferase OS=Caenorhabditis elegans OX=6239 GN=pcm-1 PE=2 SV=1	protein-L-isoaspartate(D-aspartate) O-methyltransferase [Thrips palmi]	[O]	Posttranslational modification, protein turnover, chaperones	[O]	Posttranslational modification, protein turnover, chaperones	Protein-L-isoaspartate(D-aspartate) O-methyltransferase (PCMT)
Cve03G010440	Beta-1,3-glucan-binding protein OS=Bombyx mori OX=7091 PE=1 SV=1	hypothetical protein BOX15_Mlig020147g1, partial [Macrostomum lignano]	[G]	Carbohydrate transport and metabolism	--	--	WSC domain
Cve04G012510	Juvenile hormone acid O-methyltransferase OS=Drosophila melanogaster OX=7227 GN=jhamt PE=1 SV=2	juvenile hormone acid O-methyltransferase-like isoform X1 [Cimex lectularius]	--	--	--	--	--
Cve09G006310	Protein-L-isoaspartate O-methyltransferase OS=Caenorhabditis elegans OX=6239 GN=pcm-1 PE=2 SV=1	protein-L-isoaspartate O-methyltransferase [Trichuris suis]	[O]	Posttranslational modification, protein turnover, chaperones	[O]	Posttranslational modification, protein turnover, chaperones	Protein-L-isoaspartate(D-aspartate) O-methyltransferase (PCMT)
Cve08G012770	Pickpocket protein 28 OS=Drosophila melanogaster OX=7227 GN=ppk28 PE=1 SV=2	hypothetical protein LSTR_LSTR004958 [Laodelphax striatellus]	--	--	[PT]	Inorganic ion transport and metabolism;; Signal transduction mechanisms	Amiloride-sensitive sodium channel
Cve0G031830	Angiotensin-converting enzyme OS=Drosophila melanogaster OX=7227 GN=Ance PE=1 SV=3	ACE [Mytilus coruscus]	[E]	Amino acid transport and metabolism	[E]	Amino acid transport and metabolism	Angiotensin-converting enzyme
Cve04G011750	Hyaluronidase Tab y 2.0101 OS=Tabanus yao OX=485572 PE=1 SV=1	hyaluronidase-like [Nilaparvata lugens]	--	--	--	--	Hyaluronidase
Cve04G000360	--	hypothetical protein AVEN_167785_1 [Araneus ventricosus]	--	--	--	--	--
Cve05G007170	Protein-L-isoaspartate O-methyltransferase OS=Caenorhabditis elegans OX=6239 GN=pcm-1 PE=2 SV=1	protein-L-isoaspartate(D-aspartate) O-methyltransferase-like isoform X2 [Anneissia japonica]	[O]	Posttranslational modification, protein turnover, chaperones	[O]	Posttranslational modification, protein turnover, chaperones	Protein-L-isoaspartate(D-aspartate) O-methyltransferase (PCMT)
Cve05G002080	Protein-L-isoaspartate(D-aspartate) O-methyltransferase OS=Drosophila melanogaster OX=7227 GN=Pcmt PE=1 SV=2	protein-L-isoaspartate(D-aspartate) O-methyltransferase-like isoform X2 [Limulus polyphemus]	[O]	Posttranslational modification, protein turnover, chaperones	[O]	Posttranslational modification, protein turnover, chaperones	Protein-L-isoaspartate(D-aspartate) O-methyltransferase (PCMT)
Cve0G024100	--	--	--	--	--	--	Beta-mannosyltransferases
Cve09G009750	--	hypothetical protein AVEN_266895_1, partial [Araneus ventricosus]	--	--	--	--	--
Cve09G019420	Protein-L-isoaspartate(D-aspartate) O-methyltransferase OS=Drosophila melanogaster OX=7227 GN=Pcmt PE=1 SV=2	unnamed protein product [Litomosoides sigmodontis]	[O]	Posttranslational modification, protein turnover, chaperones	[O]	Posttranslational modification, protein turnover, chaperones	Protein-L-isoaspartate(D-aspartate) O-methyltransferase (PCMT)
Cve08G007370	Hyaluronidase Tab y 2.0101 OS=Tabanus yao OX=485572 PE=1 SV=1	hyaluronidase-like [Nilaparvata lugens]	--	--	--	--	Hyaluronidase
Cve07G006550	--	protein-L-isoaspartate(D-aspartate) O-methyltransferase-like isoform X2 [Anneissia japonica]	[O]	Posttranslational modification, protein turnover, chaperones	--	--	Protein-L-isoaspartate(D-aspartate) O-methyltransferase (PCMT)
Cve07G004790	UDP-glycosyltransferase UGT5 OS=Dactylopius coccus OX=765876 GN=UGT5 PE=1 SV=1	uncharacterized protein LOC111870134 [Cryptotermes secundus]	[G]	Carbohydrate transport and metabolism	[GC]	Carbohydrate transport and metabolism;; Energy production and conversion	UDP-glucoronosyl and UDP-glucosyl transferase
Cve05G002000	--	protein-L-isoaspartate(D-aspartate) O-methyltransferase, putative [Ixodes scapularis]	[O]	Posttranslational modification, protein turnover, chaperones	--	--	Protein-L-isoaspartate(D-aspartate) O-methyltransferase (PCMT)
Cve02G000590	Probable cytochrome P450 6a13 OS=Drosophila melanogaster OX=7227 GN=Cyp6a13 PE=2 SV=1	hypothetical protein C0J52_20551 [Blattella germanica]	[QV]	Secondary metabolites biosynthesis, transport and catabolism;; Defense mechanisms	[Q]	Secondary metabolites biosynthesis, transport and catabolism	Cytochrome P450
Cve06G002060	Protein-L-isoaspartate O-methyltransferase OS=Caenorhabditis elegans OX=6239 GN=pcm-1 PE=2 SV=1	PCMT domain containing protein [Trichuris trichiura]	[O]	Posttranslational modification, protein turnover, chaperones	[O]	Posttranslational modification, protein turnover, chaperones	Protein-L-isoaspartate(D-aspartate) O-methyltransferase (PCMT)
Cve08G012020	Cytochrome P450 4C1 OS=Blaberus discoidalis OX=6981 GN=CYP4C1 PE=2 SV=1	cytochrome P450 4C1-like [Zootermopsis nevadensis]	[QV]	Secondary metabolites biosynthesis, transport and catabolism;; Defense mechanisms	[QI]	Secondary metabolites biosynthesis, transport and catabolism;; Lipid transport and metabolism	Cytochrome P450
Cve02G017130	Angiotensin-converting enzyme OS=Drosophila melanogaster OX=7227 GN=Ance PE=1 SV=3	angiotensin-converting enzyme [Acyrthosiphon pisum]	[E]	Amino acid transport and metabolism	[E]	Amino acid transport and metabolism	Angiotensin-converting enzyme
Cve09G018980	--	protein-L-isoaspartate(D-aspartate) O-methyltransferase-like isoform X2 [Anneissia japonica]	--	--	--	--	Protein-L-isoaspartate(D-aspartate) O-methyltransferase (PCMT)
Cve0G002650	--	--	--	--	--	--	Beta-mannosyltransferases
Cve04G012700	Juvenile hormone acid O-methyltransferase OS=Drosophila melanogaster OX=7227 GN=jhamt PE=1 SV=2	hypothetical protein ILUMI_03149 [Ignelater luminosus]	--	--	--	--	Methyltransferase domain
Cve03G010700	--	lysozyme 2-like [Bombus vancouverensis nearcticus]	--	--	--	--	Destabilase
Cve04G011710	Hyaluronidase OS=Apis mellifera OX=7460 PE=1 SV=1	hyaluronidase-like [Nilaparvata lugens]	--	--	--	--	Hyaluronidase
Cve04G012460	Juvenile hormone acid O-methyltransferase OS=Drosophila melanogaster OX=7227 GN=jhamt PE=1 SV=2	hypothetical protein FQR65_LT01970 [Abscondita terminalis]	--	--	--	--	Methyltransferase domain
Cve0G028060			[R]	General function prediction only
Cve09G019360	--	antimicrobial peptide Defensin2 [Plautia stali]	--	--	--	--	Reeler domain
Cve02G000560	Cytochrome P450 6k1 OS=Blattella germanica OX=6973 GN=CYP6K1 PE=2 SV=1	probable cytochrome P450 6a14 [Cryptotermes secundus]	[QV]	Secondary metabolites biosynthesis, transport and catabolism;; Defense mechanisms	[Q]	Secondary metabolites biosynthesis, transport and catabolism	Cytochrome P450
Cve05G001930	Protein-L-isoaspartate(D-aspartate) O-methyltransferase OS=Drosophila melanogaster OX=7227 GN=Pcmt PE=1 SV=2	PREDICTED: protein-L-isoaspartate(D-aspartate) O-methyltransferase-like isoform X1 [Branchiostoma belcheri]	[O]	Posttranslational modification, protein turnover, chaperones	[O]	Posttranslational modification, protein turnover, chaperones	Protein-L-isoaspartate(D-aspartate) O-methyltransferase (PCMT)
Cve04G000130	--	hypothetical protein AVEN_167785_1 [Araneus ventricosus]	--	--	--	--	--
Cve02G017140	Angiotensin-converting enzyme OS=Drosophila melanogaster OX=7227 GN=Ance PE=1 SV=3	Angiotensin-converting enzyme precursor, putative [Pediculus humanus corporis]	[E]	Amino acid transport and metabolism	[E]	Amino acid transport and metabolism	Angiotensin-converting enzyme
Cve02G015750	Angiotensin-converting enzyme OS=Haematobia irritans exigua OX=34678 GN=ACE PE=2 SV=1	Angiotensin-converting enzyme precursor, putative [Pediculus humanus corporis]	[E]	Amino acid transport and metabolism	[E]	Amino acid transport and metabolism	Angiotensin-converting enzyme
Cve02G017100	Angiotensin-converting enzyme OS=Haematobia irritans exigua OX=34678 GN=ACE PE=2 SV=1	Angiotensin-converting enzyme precursor, putative [Pediculus humanus corporis]	[E]	Amino acid transport and metabolism	[E]	Amino acid transport and metabolism	Angiotensin-converting enzyme
Cve03G011380	Lysozyme OS=Hyphantria cunea OX=39466 PE=2 SV=1	PREDICTED: lysozyme S-like [Neodiprion lecontei]	--	--	--	--	C-type lysozyme/alpha-lactalbumin family
Cve04G012450	--	hypothetical protein ILUMI_03149 [Ignelater luminosus]	[C]	Energy production and conversion	--	--	Methyltransferase domain
Cve08G006390	--	protein draper isoform X2 [Belonocnema treatae]	--	--	--	--	Cysteine rich repeat
Cve0G021380	--	hypothetical protein FOZ63_027298 [Perkinsus olseni]	--	--	[E]	Amino acid transport and metabolism	Transmembrane amino acid transporter protein
Cve0G039850	Probable carboxypeptidase S-like 2 OS=Dictyostelium discoideum OX=44689 GN=DDB_G0267984 PE=3 SV=1	peptidase M20 family protein [Heterostelium album PN500]	[E]	Amino acid transport and metabolism	[E]	Amino acid transport and metabolism	Peptidase family M20/M25/M40
Cve05G001490	--	galactoside 2-alpha-L-fucosyltransferase 2 isoform X1 [Cryptotermes secundus]	--	--	--	--	Glycosyl transferase family 11
Cve05G007290	Protein-L-isoaspartate O-methyltransferase OS=Caenorhabditis elegans OX=6239 GN=pcm-1 PE=2 SV=1	protein-L-isoaspartate(D-aspartate) O-methyltransferase isoform X2 [Spodoptera litura]	[O]	Posttranslational modification, protein turnover, chaperones	[O]	Posttranslational modification, protein turnover, chaperones	Protein-L-isoaspartate(D-aspartate) O-methyltransferase (PCMT)
Cve02G017090	Angiotensin-converting enzyme OS=Drosophila melanogaster OX=7227 GN=Ance PE=1 SV=3	Angiotensin-converting enzyme precursor, putative [Pediculus humanus corporis]	[E]	Amino acid transport and metabolism	[E]	Amino acid transport and metabolism	Angiotensin-converting enzyme
Cve0G041000	--	LOW QUALITY PROTEIN: multidrug resistance-associated protein 1-like [Asterias rubens]	--	--	[Q]	Secondary metabolites biosynthesis, transport and catabolism	ABC transporter transmembrane region
Cve06G012020	--	Galactoside 2-alpha-L-fucosyltransferase, putative [Pediculus humanus corporis]	--	--	--	--	Glycosyl transferase family 11
Cve06G000080	--	putative RNA-directed DNA polymerase from transposon X-element [Araneus ventricosus]	--	--	--	--	--
Cve09G003400	Hyaluronidase Tab y 2.0101 OS=Tabanus yao OX=485572 PE=1 SV=1	Hyaluronidase [Papilio xuthus]	--	--	--	--	Hyaluronidase
Cve06G004900	--	hypothetical protein C0J52_18824 [Blattella germanica]	--	--	--	--	--
Cve0G020640	Fatty acyl-CoA synthetase A OS=Dictyostelium discoideum OX=44689 GN=fcsA PE=1 SV=1	long-chain-fatty-acid--CoA ligase 1-like isoform X2 [Acropora millepora]	[I]	Lipid transport and metabolism	[I]	Lipid transport and metabolism	AMP-binding enzyme
Cve09G006520	--	--	--	--	--	--	7tm Chemosensory receptor
Cve05G001500	--	galactoside 2-alpha-L-fucosyltransferase 2 isoform X1 [Cryptotermes secundus]	--	--	--	--	Glycosyl transferase family 11
Cve0G030940	Protein-L-isoaspartate O-methyltransferase OS=Caenorhabditis elegans OX=6239 GN=pcm-1 PE=2 SV=1	protein-L-isoaspartate O-methyltransferase, putative [Pediculus humanus corporis]	[O]	Posttranslational modification, protein turnover, chaperones	[O]	Posttranslational modification, protein turnover, chaperones	Protein-L-isoaspartate(D-aspartate) O-methyltransferase (PCMT)
Cve08G003630	Cytochrome P450 4C1 OS=Blaberus discoidalis OX=6981 GN=CYP4C1 PE=2 SV=1	cytochrome P450 4C1 [Cryptotermes secundus]	[QV]	Secondary metabolites biosynthesis, transport and catabolism;; Defense mechanisms	[QI]	Secondary metabolites biosynthesis, transport and catabolism;; Lipid transport and metabolism	Cytochrome P450
Cve0G002660	--	--	--	--	--	--	Beta-mannosyltransferases
Cve06G009180	Odorant receptor 67c OS=Drosophila melanogaster OX=7227 GN=Or67c PE=2 SV=2	odorant receptor 3, partial [Subpsaltria yangi]	--	--	--	--	7tm Odorant receptor
Cve05G001510	--	galactoside 2-alpha-L-fucosyltransferase 2-like [Zootermopsis nevadensis]	--	--	--	--	Glycosyl transferase family 11
Cve06G012130	--	Nucleic-acid-binding protein from transposon X-element [Eumeta japonica]	--	--	--	--	--
Cve07G004820	UDP-glucosyltransferase 2 OS=Dactylopius coccus OX=765876 GN=UTG2 PE=1 SV=1	uncharacterized protein LOC111870132 [Cryptotermes secundus]	[G]	Carbohydrate transport and metabolism	[GC]	Carbohydrate transport and metabolism;; Energy production and conversion	UDP-glucoronosyl and UDP-glucosyl transferase
Cve06G012030	--	hypothetical protein C0J52_23336 [Blattella germanica]	--	--	--	--	Glycosyl transferase family 11
Cve06G002450	--	--	--	--	--	--	7tm Chemosensory receptor
Cve08G000280	Gustatory and odorant receptor 24 OS=Anopheles gambiae OX=7165 GN=GPRgr24 PE=2 SV=4	gustatory and odorant receptor 24-like [Ctenocephalides felis]	--	--	--	--	7tm Chemosensory receptor
Cve08G003620	Cytochrome P450 4C1 OS=Blaberus discoidalis OX=6981 GN=CYP4C1 PE=2 SV=1	cytochrome P450 4C1 [Cryptotermes secundus]	[QV]	Secondary metabolites biosynthesis, transport and catabolism;; Defense mechanisms	[QI]	Secondary metabolites biosynthesis, transport and catabolism;; Lipid transport and metabolism	Cytochrome P450

[truncated: 1 more sheets: Figure S1]
